# Supplementary material for: The effect of antibiotics on the clinical outcomes of patients with solid cancers undergoing immune checkpoint inhibitor treatment: a retrospective study
Source: BMC Cancer. 2019 Nov 12;19:1100. doi: 10.1186/s12885-019-6267-z (PMC6852740; doi:10.1186/s12885-019-6267-z)
Supplement: Supplementary file 1 — Additional file 1. Immune check point inhibitors, Treatment response in solid cancer. Non-evaluated, N = 24, ATB 60: antibiotics use within 60 days before ICI start, ATB 30: antibiotics use within 30 days before ICI start. [file 12885_2019_6267_MOESM1_ESM.xlsx]

## Sheet: Sheet1
Additional file 1. Immune check point inhibitors, Treatment response in solid cancer.
	Total	ATB 60	ATB 30	no ATB	p value
CR	0	0	0	0	0.013
PR	44 (21%)	2 (4%)	10 (26%)	32 (26%)
SD	83 (39.5%)	20 (43%)	12 (31%)	51 (41%)
PD	83 (39.5%)	25 (53%)	17 (43%)	41 (33%)
Total	210	47	39	124
Non-evaluated, N=24
ATB 60: antibiotics use within 60 days before ICI start
ATB 30: antibiotics use within 30 days before ICI start
