# Supplementary material for: The effect of antibiotics on the clinical outcomes of patients with solid cancers undergoing immune checkpoint inhibitor treatment: a retrospective study
Source: BMC Cancer. 2019 Nov 12;19:1100. doi: 10.1186/s12885-019-6267-z (PMC6852740; doi:10.1186/s12885-019-6267-z)
Supplement: Supplementary file 3 — Additional file 3. Multivariate analysis. [file 12885_2019_6267_MOESM3_ESM.xlsx]

## Sheet: Sheet1
Additional file 3. Multivariate analysis
		PFS			OS
		HR	95% CI	p value	HR	95% CI	p value
ECOG	0 or 1			0.001			<0.001
	2 or 3	1.986	1.305-3.023		2.673	1.710-4.178
Stage	III			0.031
	IV	2.506	1.089-5.767
Number of metastatic organ	0 or 1						0.001
	≥2				1.789	1.264-2.531
Number of treatment line	1st			0.001
	2nd	1.981	1.373-2.856	<0.001
	≥3rd	1.864	1.257-2.764	0.002
Clinical trial	Yes						0.001
	No				1.805	1.255-2.597
Antibiotics during ICI	No			0.02
	Yes	0.675	0.484-0.941
Antibiotics before ICI	No			0.002			<0.001
	Antibiotics within 30days	1.614	1.122-2.323	0.01	2.274	1.505-3.434	<0.001
	Antibiotics within 60days	1.816	1.259-2.621	0.001	1.502	0.996-2.264	0.052
